# Supplementary material for: Radiosensitization Induced by Magnetic Hyperthermia of PEGylated Nickel Ferrite Nanoparticles on Breast Cancer Cells
Source: Int J Mol Sci. 2025 Mar 17;26(6):2706. doi: 10.3390/ijms26062706 (PMC11942335; doi:10.3390/ijms26062706)
Supplement: Supplementary file 1 [file ijms-26-02706-s001.zip]

Archive with 1 entries (1 files):
- ijms-3408397-supplementary.pdf
